# Supplementary material for: The Effect of the Mixed Extract of Kalopanax pictus Nakai and Achyranthes japonica Nakai on the Improvement of Degenerative Osteoarthritis through Inflammation Inhibition in the Monosodium Iodoacetate-Induced Mouse Model
Source: Curr Issues Mol Biol. 2023 Aug 1;45(8):6395–414. doi: 10.3390/cimb45080404 (PMC10453891; doi:10.3390/cimb45080404)
Supplement: Supplementary file 1 [file cimb-45-00404-s001.zip]

Archive with 1 entries (1 files):
- cimb-2479254-supplementary.pdf
